# Supplementary material for: Curvature‐Enhanced Superomniphobic Property for Minimizing Contact Time of Low‐Surface‐Tension Liquid
Source: Small Sci. 2025 Mar 4;5(6):2400631. doi: 10.1002/smsc.202400631 (PMC12168612; doi:10.1002/smsc.202400631)
Supplement: Supplementary file 1 — Supplementary Material [file SMSC-5-2400631-s001.zip]

Archive with 5 entries (5 files):
- smsc.12714-sup-0001-suppdata-S1.pdf
- smsc.12714-sup-0002-suppdata-S2.mp4
- smsc.12714-sup-0003-suppdata-S3.mp4
- smsc.12714-sup-0004-suppdata-S4.mp4
- smsc.12714-sup-0005-suppdata-S5.mp4
